# Supplementary material for: Acquired Drug Resistance Enhances Imidazoquinoline Efflux by P-Glycoprotein
Source: Pharmaceuticals (Basel). 2021 Dec 10;14(12):1292. doi: 10.3390/ph14121292 (PMC8705394; doi:10.3390/ph14121292)
Supplement: Supplementary file 1 [file pharmaceuticals-14-01292-s001.zip]

Archive with 1 entries (1 files):
- pharmaceuticals-1475344-supplementary.pdf
